# Supplementary material for: The power of digital story in early mathematics education: Innovative approaches for children with intellectual disabilities
Source: PLoS One. 2024 Apr 16;19(4):e0302128. doi: 10.1371/journal.pone.0302128 (PMC11020398; doi:10.1371/journal.pone.0302128)
Supplement: S1 File — (XLSX) [file pone.0302128.s001.xlsx]

## Sheet: Sayfa1
cocukyas	cinsiyet	babaegitim	annegıtim	alıcı	ifade	finansal durum	temaham	tedilham
63	2	2	3	3	1	1	17	4
60	2	3	2	2	2	1	18	4
61	1	2	2	2	3	1	18	4
67	1	2	2	0	2	2	19	4
59	1	2	2	2	2	1	16	2
65	2	3	2	0	0	1	18	5
60	1	6	4	5	2	1	15	3
60	2	3	3	3	0	2	15	3
68	1	3	4	2	5	2	16	5
68	2	3	4	4	3	2	18	5
65	1	3	3	5	2	2	18	4
68	2	3	6	3	4	2	17	2
66	1	5	5	3	5	2	19	5
66	1	4	4	4	3	2	19	6
63	2	6	4	0	3	2	18	5
66	1	3	6	5	4	2	20	4
63	1	5	3	3	0	2	17	2
65	2	3	3	3	4	2	17	3
65	2	4	4	4	5	2	18	5
66	1	6	5	0	4	2	16	5
68	1	3	6	4	5	2	18	5
62	2	3	3	5	4	2	16	4
59	1	6	6	4	5	3	17	4
62	2	5	6	5	5	3	16	3
70	2	6	6	4	5	3	20	6
70	2	5	8	5	4	3	24	6
68	2	4	7	5	4	3	22	5
65	1	4	6	5	3	3	23	5
64	2	6	5	4	5	3	19	4
68	1	6	6	4	5	3	20	4
